# Supplementary material for: FAT10 and NUB1L cooperate to activate the 26S proteasome
Source: Life Sci Alliance. 2023 May 15;6(8):e202201463. doi: 10.26508/lsa.202201463 (PMC10185811; doi:10.26508/lsa.202201463)
Supplement: Supplementary file 1 [file LSA-2022-01463_SdataF1.xlsx]

## Sheet: Fig.1B
measurment		5 samples each			Time in min	control										Ub-GFP GG					E6APUb					FAT10					FAT10 + NUB1L					NUB1L
					0	2531	2308	2694	2267	2200	2272	2322	2274	2518	2410	2274	2397	2231	2345	2256	2418	2484	2679	2645	2508	2288	2493	2286	2518	2351	2674	2577	2564	2648	2431	2358	2487	2365	2523	2425
					10	1455	1551	1489	1462	1392	1705	1808	1808	1763	1778	1828	1909	1845	1869	1816	1939	1973	1923	1861	1819	1931	1920	1828	2047	1795	2022	1891	1924	1893	1741	1717	1775	1729	1775	1679
					20	1192	1286	1198	1170	1133	1552	1572	1578	1602	1694	1941	1859	1862	1949	1983	1956	1919	1877	1650	1684	1695	1656	1586	1825	1646	2142	1914	1845	1697	1785	1579	1594	1561	1549	1507
					30	1076	1157	1049	1050	1030	1755	1722	1707	1712	1853	2624	2367	2410	2461	2637	2461	2302	2231	1792	1868	1811	1723	1626	1858	1752	2810	2607	2411	2254	2490	1748	1719	1629	1675	1663
					40	1010	1082	954	1006	965	2041	1965	1972	2000	2151	3326	3149	3111	3201	3370	3219	2973	2844	2171	2182	2121	1966	1831	2071	1945	3801	3555	3425	3180	3445	2012	1928	1906	1948	1949
					50	968	1021	924	934	926	2390	2303	2267	2325	2468	4154	3919	3943	4021	4145	4036	3757	3594	2655	2596	2375	2301	2108	2342	2162	4758	4560	4410	4271	4498	2295	2206	2196	2262	2337
					60	935	1006	722	949	888	2782	2681	2586	2638	2806	5043	4754	4749	4817	4940	4911	4537	4397	3204	3099	2717	2668	2438	2730	2571	5741	5556	5433	5297	5472	2588	2413	2387	2587	2505
					70	907	1096	706	756	855	3172	3044	2928	2998	3169	6000	5570	5566	5598	5694	5834	5363	5196	3757	3497	3219	3034	2927	2984	2807	6643	6568	6590	6261	6429	2947	2815	2756	2981	2880
					80	878	1034	803	773	790	3543	3482	3285	3388	3569	6807	6324	6277	6346	6362	6697	6188	5971	4290	3846	3511	3374	3250	3231	3104	7541	7352	7391	7258	7313	3072	3356	3026	3255	3072
					90	849	919	842	809	739	3980	3834	3986	3753	3874	7551	7116	7020	7105	7110	7579	7084	6824	4932	4304	3777	3795	3561	3594	3469	8297	8096	8129	8039	8088	3584	3342	3487	3650	3610
					100	825	808	857	837	693	4248	4386	4436	3979	4233	8083	7943	7791	7834	7800	8567	7850	7619	5516	4537	4322	4092	3820	4036	4079	8923	8525	8945	8647	8781	3814	3583	3652	3977	3824
					110	770	680	689	1128	605	4627	4599	4554	4510	4603	8839	8513	8496	8415	8429	9397	8564	8258	6014	4975	4681	4506	4238	4186	4127	9371	8953	9249	9131	9171	4045	3897	4015	4245	4239
					120	731	616	813	853	605	5010	4991	4888	4650	5032	9491	9103	9167	8956	9200	10309	9365	9051	6737	5017	4952	4867	4690	4459	4237	9817	9343	9628	9612	9702	4360	4136	4192	4611	4106
		slope between 30-60 min				control										Ub-GFP GG					E6APUb					FAT10					FAT10 + NUB1L					NUB1L
						-4.7	-5.03333	-10.9	-3.36667	-4.73333	34.2333	31.9667	29.3	30.8667	31.7667	80.6333	79.5667	77.9667	78.5333	76.7667	81.6667	74.5	72.2	47.0667	41.0333	30.2	31.5	27.0667	29.0667	27.3	97.7	98.3	100.733	101.433	99.4	28	23.1333	25.2667	30.4	28.0667
		Trasnform in %														Ub-GFP GG					E6APUb					FAT10					FAT10 + NUB1L					NUB1L
											108.242	101.075	92.6432	97.5969	100.443	254.953	251.581	246.522	248.313	242.727	258.221	235.56	228.288	148.819	129.743	95.489	99.5994	85.5817	91.9055	86.3195	308.916	310.813	318.507	320.721	314.291	88.5328	73.1449	79.8903	96.1213	88.7436

## Sheet: Fig.1C+D
measurement		3 samples each			Time in sec	20S			20S+MG			26S N			26S N +MG
					0	3159	3035	3321	3127	2679	2984	2787	2861	2600	2511	2394	2434
					600	2213	2118	2348	2389	1971	1976	2278	2318	2304	1896	1992	1742
					1200	2320	2002	2387	2009	1728	1676	2687	2721	2692	1653	1681	1548
					1800	2624	2048	2651	1844	1600	1559	3372	3405	3363	1510	1547	1437
					2400	3004	2192	2994	1768	1518	1480	4233	4290	4219	1419	1460	1375
					2999.9	3425	2365	3426	1708	1458	1429	5202	5275	5167	1365	1397	1326
					3599.9	3875	2565	3872	1650	1415	1385	6196	6299	6171	1361	1355	1291
					4199.9	4333	2764	4331	1614	1477	1353	7259	7361	7194	1285	1357	1277
					4799.9	4767	2962	4796	1570	1337	1320	8302	8402	8178	1237	1286	1208
					5399.9	5348	3198	5258	1579	1302	1289	9332	9459	9254	1347	1508	1170
					5999.9	5652	3408	5899	1487	1263	1271	10366	10496	10251	1267	1107	1356
					6599.9	6434	3626	6551	1593	1465	1252	11381	11569	11254	1140	1162	1284
					7199.8	6686	3858	6758	1700	1358	1233	12424	12579	12216	979	975	1033
		slope						control			E6APUb			FAT10+NUB1
						20S		41.7		40.7	46.3	45.6667	44.0667	44.4667	42.3333	44.7667
						20S+MG		-6.46667	-6.16667	-5.8	-6.83333	-7.36667	-11.6	-6.23333	-5.9	-5.83333
						26S N		94.1333	96.4667	93.6	234.667	231.733	232.433	307.3	293	289.867
						26S N+MG		-4.96667	-6.4	-4.86667	-6.46667	-5.9	-4.9	-5.96667	-4.76667	-3.8
		Transform in %						control			E6APUb			FAT10+NUB1
						20S		101.214		98.7864	112.379	110.841	106.958	107.929	102.751	108.657
						20S+MG		-15.6958	-14.9677	-14.0777	-16.5858	-17.8803	-28.1553	-15.1294	-14.3204	-14.1586
						26S N		99.367	101.83	98.804	247.714	244.617	245.356	324.385	309.29	305.983
						26S N+MG		-5.24281	-6.75583	-5.13725	-6.82621	-6.22803	-5.17243	-6.29841	-5.03169	-4.01127

## Sheet: Fig.E+F
Measurement Q3																Cycle Nr.	1	2	3	4	5	6	7
																Time [s]	0	600	1200	1800	2400	2999.9	3599.9
																Temp. [°C]	37.1	37.1	36.9	37.1	37.1	37.2	37.2
																D1	2913	2008	1715	1578	1492	1453	1428			-5
																D2	3202	2040	1712	1551	1460	1416	1394			-5.23333
																D3	3074	1937	1604	1435	1338	1288	1276			-5.3
																D4	2715	1878	1584	1396	1307	1269	1250			-4.86667
																D5	2998	1945	1603	1431	1338	1304	1272			-5.3
																D6	2808	1929	1599	1434	1338	1304	1285			-4.96667
																D7	2674	1871	1581	1431	1356	1312	1285			-4.86667
																D8	2528	1790	1508	1384	1303	1270	1259			-4.16667
																D9	2743	1807	1533	1417	1348	1315	1304			-3.76667
																E1	2944	1996	1673	1576	1618	1720	1852			9.2
																E2	2607	1913	1673	1607	1628	1711	1822			7.16667	ATP
																E3	2784	2046	1734	1642	1649	1706	1811			5.63333
																E4	2389	1916	1710	1684	1711	1784	1888			6.8
																E5	2493	1898	1718	1683	1726	1798	1909			7.53333	ADP
																E6	2459	1988	1772	1717	1739	1803	1904			6.23333
																E7	2412	1914	1701	1753	1900	2123	2397			21.4667
																E8	2708	2030	1830	1862	2030	2249	2516			21.8	ATPS
			slope									FAT10 & NUB1L				E9	2597	1933	1746	1816	1995	2240	2539			24.1
							ADP		6.8	7.53333	6.23333	15.1333	13.6333	11.5667		F1	3292	2422	2317	2385	2485	2627	2814			14.3
							ATP		9.2	7.16667	5.63333	14.3	14.1667			F2	2981	2198	1908	1955	2072	2204	2380			14.1667	ATP
							ATPS		21.4667	21.8	24.1	30.3	33.0333	34.0667		F3	2872	2224	1982	1895	1916	1965	2081			6.2
																F4	2616	1735	1597	1604	1740	1893	2058			15.1333
																F5	2738	1841	1811	1854	1955	2101	2263			13.6333	ADP
																F6	2697	2001	1806	1854	1934	2070	2201			11.5667
																F7	2849	2048	1890	2048	2216	2573	2957			30.3
			transform									FAT10 & NUB1L				F8	2477	1862	1838	2014	2274	2604	3005			33.0333	ATPS
							ADP		97.7317	125.46	76.8217	220.924	199.027	168.857		F9	2832	1989	1831	1961	2257	2606	2983			34.0667
							ATP		109.976	99.2701	90.9976	195.009	193.191
							ATPS		97.1047	95.6199	107.35	134.967	147.142	151.745

## Sheet: Fig.1 E+F new
Measurement AE2																														Cycle Nr.	1	2	3	4	5	6	7	8	9	10	11	12	13	14	15	16	17	18	19
Immer 3 samples die Lücken dazwischen sind ein anderes Proteasome. Kann man noch rausfischen, wenn man möchte																														Time [s]	0	300	600	900	1200	1500	1800	2100	2400	2699.9	2999.9	3299.9	3599.9	3899.9	4199.9	4499.9	4799.9	5099.9	5399.9
																														Temp. [°C]	27.7	37.3	37.1	37.2	37	37.2	37.3	36.8	36.8	37.2	37.3	37.2	37.2	37.2	37	37.1	36.9	37	37
																														A1	3574	2757	2500	2750	3589	4792	6037	7184	8384	9658	10881	12105	13337	14488	15783	16814	17940	18947	20039
																														A2	3579	2761	2621	2945	3934	5115	6289	7493	8725	10084	11304	12588	13754	14962	16224	17435	18343	19065	19393
																														A3	3191	2744	2614	2975	4047	5360	6635	7926	9244	10705	11883	13045	14133	14558	15060	15360	15810	15965	16161
																														A4	3150	2618	2548	2798	3342	3928	4546	5215	5855	6484	6966	7424	7859	8046	8278	8467	8553	8710	8763
																														A5	2865	2613	2669	2939	3518	4150	4799	5494	6187	6861	7401	7897	8278	8466	8635	8831	8970	9064	9169
																														A6	2799	2471	2225	2129	2174	2275	2383	2475	2514	2424	2264	2294	2325	2362	2390	2422	2458	2484	2497
																														B1	3258	2928	2991	3393	4080	4837	5582	6305	7051	7778	8438	9080	9723	10328	10972	11462	12012	12566	12915
																														B2	2780	2377	2657	3073	3757	4513	5268	6027	6762	7513	8244	8945	9628	10212	10820	11401	12021	12560	12988
																														B3	2902	2619	2640	3017	3589	4186	4815	5507	6115	6837	7423	7978	8603	9111	9520	9948	10194	10443	10495
																														B4	2742	2470	2412	2575	2867	3225	3645	4088	4523	4869	5055	5349	5547	5689	5787	5940	5986	6050	6164
																														B5	2808	2388	2494	2888	3374	3870	4404	4962	5529	6124	6596	7061	7432	7818	8049	8234	8481	8523	8578
																														B6	2748	2339	2422	2710	3188	3649	4144	4665	5162	5696	6133	6426	6809	7048	7282	7419	7527	7613	7689
																														C1	2537	2281	2253	2356	2520	2739	2998	3289	3607	3988	4348	4690	5108	5496	5861	6277	6711	7057	7428
																														C2	2575	2337	2338	2377	2534	2722	2970	3241	3545	3927	4268	4625	5017	5434	5820	6202	6607	7022	7372
																														C3	2814	2494	2401	2432	2592	2762	2992	3254	3547	3914	4269	4614	4997	5391	5767	6157	6537	6988	7315
																														C4	2714	2405	2281	2248	2299	2407	2554	2708	2726	2484	2514	2617	2708	2770	2836	2919	2962	3025	3081
																														C5	2360	2246	2172	2003	1373	1108	1129	1163	1217	1288	1338	1388	1430	1477	1534	1570	1618	1662	1675
																														C6	2410	2243	2142	2147	2238	2373	2551	2746	2919	3013	2901	2999	3103	3184	3281	3344	3408	3454	3506
																														D1	3679	3291	3364	3782	4438	5367	6379	7467	8570	9754	10975	12264	13456	14680	15749	16963	17891	19036	19924
																														D2	2843	2593	2771	3259	4064	4979	6019	7142	8317	9651	10934	12203	13616	14735	16022	17135	18286	19332	20541
																														D3	3095	2943	3060	3437	4109	4945	5950	7005	8169	9477	10703	11961	13202	14466	15660	16960	18122	19160	20120
																														D4	2468	2311	2336	2585	3058	3709	4416	5138	5746	6411	6822	7091	7348	7533	7803	7947	8162	8293	8292
																														D5	2581	2374	2446	2692	3155	3810	4559	5321	6067	6821	7397	7827	8149	8382	8620	8811	8985	9132	9218
																														D6	2433	2321	2403	2649	3125	3796	4506	5246	5986	6705	7280	7838	8229	8505	8770	8955	9140	9269	9409
																														E1	2406	2415	2637	3084	3595	4219	4945	5737	6595	7626	8580	9547	10561	11688	12737	13811	14787	16004	16737
																														E2	2338	2525	2773	3092	3574	4167	4845	5600	6416	7393	8341	9319	10376	11368	12498	13495	14658	15599	16531
																														E3	2074	2262	2473	2834	3262	3831	4511	5262	6094	7054	7986	9073	10023	11059	12098	13320	14330	15447	16472
																														E4	2087	2083	2231	2473	2780	3192	3677	4183	4718	5234	5696	6097	6423	6661	6880	7111	7264	7391	7546
																														E5	2205	2234	2313	2586	2894	3305	3763	4258	4719	5206	5687	6084	6354	6567	6793	6936	7184	7280	7456
																														E6	2215	2253	2323	2621	2980	3400	3906	4405	4861	5285	5677	6016	6217	6391	6602	6812	6937	7057	7185
																														F1	2387	2310	2538	3169	4072	5131	6268	7500	8822	10309	11714	13070	14607	15991	17404	18850	20087	21519	22794
																														F2	2410	2303	2634	3190	4036	5028	6163	7382	8694	10208	11597	13052	14432	15916	17333	18838	20164	21536	22800
																														F3	2374	2433	2663	3256	4003	4935	5970	7138	8307	9618	10758	11747	12476	12901	13312	13659	13961	14154	14447
	slope			ADP C			ADP NF			ATP C			ATP NF			ATPy C			ATPy NF			Apyrase C			Apyrase NF					F4	2566	2358	2384	2565	2913	3395	4012	4656	5310	6075	6844	7479	8073	8611	8918	9233	9468	9626	9837
				138.033	145.333	126.267	243.333	248.833	249.933	70.3333	68.2333	66.8333	235.9	253.233	241.733	187.2	184.367	183.733	277.967	275.633	216.867	28.9667	30.0333	32.3667	29.7	29.7	25.5667			F5	2293	2316	2496	2759	3247	3890	4634	5442	6239	7026	7652	8175	8526	8810	8995	9227	9449	9556	9717
																														F6	2284	2278	2466	2826	3385	4069	4812	5629	6398	7178	7887	8454	8798	9069	9336	9623	9863	9986	10158
																														G1	2508	2565	2844	3162	3344	3487	3611	3714	3842	4041	4171	4349	4480	4667	4838	5027	5194	5377	5513
																														G2	2342	2395	2606	2937	3204	3366	3493	3617	3753	3933	4069	4236	4394	4594	4783	4969	5152	5305	5476
	Transorm								FAT10 & NUB1																					G3	2350	2571	2912	3267	3542	3704	3866	3995	4140	4348	4493	4667	4837	5050	5199	5391	5637	5768	5971
				ADP		101.091	106.437	92.4733	178.209	182.237	183.042																			G4	2565	2387	2443	2671	2807	2940	3025	3088	3140	3176	2944	2766	2787	2814	2860	2898	2918	2942	2961
				Apyrase		95.1111	98.6135	106.275	97.519	97.519	83.9474																			G5	2335	2310	2428	2621	2763	2875	2954	3032	3102	3166	3089	2859	2814	2825	2866	2906	2930	2950	2970
				ATP		101.135	99.6038	99.2616	150.171	148.911	117.162																			G6	2253	2304	2447	2619	2741	2837	2919	2998	3086	3209	3256	3216	2999	2974	3008	3046	3064	3080	3114
				ATP		102.726	99.6591	97.6144	344.547	369.863	353.067																			H1	2667	2523	2643	2864	3138	3324	3448	3577	3733	3857	4028	4173	4339	4487	4660	4823	4999	5169	5314
																														H2	2767	2799	3023	3319	3588	3767	3916	4026	4233	4333	4501	4633	4807	5000	5166	5352	5515	5698	5873
																														H3	2793	2802	2948	3232	3506	3659	3771	3880	4046	4128	4225	4404	4538	4706	4883	5060	5255	5390	5573
																														H4	2394	2325	2454	2715	2899	3038	3150	3264	3388	3397	3285	3015	3009	3015	3054	3092	3077	3130	3150
																														H5	2394	2321	2399	2623	2781	2922	3036	3117	3231	3238	3100	2817	2810	2834	2858	2907	2914	2939	2947
																														H6	2407	2305	2448	2651	2778	2894	2997	3082	3184	3223	3157	2848	2836	2846	2918	2936	2964	2964	3005
[truncated: 8 more columns]

## Sheet: Fig.1G
																		Cycle Nr.	1	2	3	4	5	6	7	8	9	10
																		Time [s]	0	600	1200	1800	2400	2999.9	3599.9	4199.9	4799.9	5399.9
																		Temp. [°C]	37	37	37.1	37	37	37	36.9	37.2	36.9	37
																		B3	2688	2159	2362	2866	3481	4165	4840	5564	6319	7034	Z 26	26 1	65.8
																		B4	2919	2012	2193	2629	3176	3648	3855	4152	4356	4535			40.8667
																		B5	2950	1945	2036	2554	3166	3857	4601	5386	6130	6916			68.2333
																		B6	2541	2166	2299	3224	4467	5784	7077	8339	9628	10871	Z 26 FAT		128.433
																		B7	2496	2111	2285	3260	4524	5870	7255	8613	9936	11169			133.167
																		B8	2447	1975	2131	2987	3879	4586	4990	5299	5544	5757			66.7667
																		B9	2343	2046	2265	2890	3623	4401	5190	5947	6656	7354	Z 26 E		76.6667
																		B10	2390	2127	2439	3100	3821	4589	5320	6074	6757	7231			74
																		B11	2148	2054	2356	3044	3799	4662	5454	6179	6825	7401			80.3333
																		C3	542	722	1078	1499	1933	2393	2824	3291	3723	4183	BOC		44.1667
																		C4	530	679	988	1422	1849	2292	2735	3190	3636	4091			43.7667
																		C5	575	728	1044	1446	1860	2307	2762	3203	3627	4093			43.8667
																		C6	564	762	1184	1846	2558	3306	4020	4744	5473	6175	BOC fat		72.4667
																		C7	566	838	1367	2048	2790	3538	4306	5051	5783	6532			75.2667
			slope					26S			26S FAT10+NUB1			26S E6AP				C8	646	801	1147	1745	2523	3290	4031	4792	5495	6189			76.2
						chymo-trypsin-like		65.8	40.8667	68.2333	128.433	133.167		76.6667	74	80.3333		D3	1110	1548	2440	3436	4454	5440	6392	7335	8199	9038	AC		98.5333
						trypsin-like		44.1667	43.7667	43.8667	72.4667	75.2667	76.2					D4	1132	1581	2405	3408	4450	5429	6435	7372	8186	9112			100.9
						caspase-like		98.5333	100.9			169.4	170.433					D5	1330	1950	3417	5354	7413	9378	11235	13006	14746	16234			196.033
																		D6	1166	1140	1128	1091	1088	1084	1082	1076	1070	1084	AC FAT		-0.3
																		D7	1201	1574	2521	3962	5679	7346	9044	10664	12172	13466			169.4
																		D8	1063	1312	2319	3881	5610	7335	8994	10545	12111	13530			170.433
			transform								FAT10 & NUB1L			26S E6AP
						chymo-trypsin-like		112.865	70.0972	117.038	220.297	228.416		131.504	126.93	137.793
						trypsin-like		100.539	99.6282	99.8558	164.959	171.333	173.458
						caspase-like		98.8133	101.187			169.881	170.917

## Sheet: Fig.1H
						Measurements Y2																		Cycle Nr.	1	2	3	4	5	6	7
						3 samples each. Other measurements are different proteasomes.																		Time [s]	0	600	1200	1800	2400	2999.9	3599.9
																								Temp. [°C]	26.5	37.2	37.2	37	37.1	37.2	37.1
																								A1	3420	2207	1884	1736	1632	1573	1541		-6.5
																								A2	3439	2049	1768	1626	1532	1481	1454		-5.73333	negative control
																								A3	4095	2769	2432	2224	2092	1998	1922		-10.0667
																								B1	2674	2257	2774	3696	4804	6041	7354		121.933
																								B2	3181	2618	2965	3780	4868	6117	7436		121.867
																								B3	3430	2578	2855	3717	4776	6028	7319		120.067
																								B4	2686	2183	2311	2833	3542	4416	5364		84.3667
																								B5	3102	2509	2660	3144	3801	4621	5534		79.6667	
																								B6	2855	2460	2532	3039	3758	4574	5521		82.7333
																								B7	363	364	565	869	1208	1568	1967		36.6
																								B8	349	355	569	881	1223	1591	2001		37.3333
																								B9	733	622	1197	1974	2799	3662	4595		87.3667
																								C1	2962	2501	2884	4110	5713	7429	9072		165.4
																								C2	2838	2829	3427	4425	5992	7741	9554		170.967
																								C3	3314	2903	3213	4213	5706	7227	9010		159.9
																								C4	2849	2549	2881	3769	5134	6685	8135		145.533
																								C5	3853	3240	3705	4596	5949	7319	8726		137.667	FAT10 + NUB1
																								C6	3089	2676	3017	4105	5375	6785	8188		136.1
																								C7	3281	2872	3660	5368	7419	9579	11621		208.433
																								C8	2675	2034	2740	4346	6460	8616	10828		216.067
								negative control						FAT10 + NUB1			HA-FAT10 c0c134L			HA-FAT10 c0c134L + NUB1				C9	2657	2282	3374	5126	7418	9673	11663		217.9
								-6.5	-5.73333	-10.0667	84.3667	79.6667	82.7333	145.533	137.667	136.1	67.5	75.3	74.8667	113.467	117.867	124.4		D1	2687	2434	2807	3592	4528	5672	6883		109.7
																								D2	2714	2189	2449	3176	4184	5343	6576		113.333
																								D3	2884	2703	2871	3503	4406	5558	6753		108.333
														FAT10 + NUB1L			HA-FAT10 c0c134L			HA-FAT10 c0c134L + NUB1L				D4	3950	3065	2945	3229	3753	4454	5254		67.5
											102.567	96.8526	100.581	176.928	167.364	165.46	82.0613	91.5439	91.0171	137.944	143.293	151.236		D5	2912	2510	2464	2819	3420	4198	5078		75.3	HA-FAT10 c0c134L
																								D6	3019	2580	2546	2907	3483	4260	5153		74.8667
																								D7	3205	2662	2927	3586	4538	5669	6979		113.1
																								D8	3111	2619	2721	3380	4380	5583	6893		117.1
																								D9	3120	2674	3033	3780	4774	5923	7172		113.067
																								E1	3123	2868	4260	6650	9799	13078	16198		318.267
																								E2	2912	2733	3671	5625	8326	11443	14473		294.933
																								E3	3381	2647	3204	4985	7478	10462	13330		278.167
																								E4	3848	3022	3156	3858	4836	6041	7262		113.467
																								E5	3682	2927	3310	4057	5080	6285	7593		117.867	HA-FAT10 c0c134L + NUB1
																								E6	3218	2688	3174	3992	5146	6393	7724		124.4
																								E7	3075	2652	3179	4442	5886	7606	9441		166.633
																								E8	3304	2837	3741	5240	6865	8591	10422		172.733
																								E9	3064	2608	3163	4594	6102	7878	9603		166.967
																								F1	2804	2251	3095	4363	5967	7612	9264		163.367
																								F2	3852	2850	3292	4360	5629	7065	8559		139.967
																								F3	3298	2768	3182	4234	5624	7116	8645		147.033
