# Supplementary material for: FAT10 and NUB1L cooperate to activate the 26S proteasome
Source: Life Sci Alliance. 2023 May 15;6(8):e202201463. doi: 10.26508/lsa.202201463 (PMC10185811; doi:10.26508/lsa.202201463)
Supplement: Supplementary file 2 [file LSA-2022-01463_SdataF3.xlsx]

## Sheet: Fig.3A
Measurement AJ3																																			Cycle Nr.	1	2	3	4	5	6	7
																																			Time [s]	0	600	1200	1800	2400	2999.9	3599.9
																																			Temp. [°C]	29.2	36.8	37.1	37.3	37.2	37.2	37.3
																																			A7	2614	1210	778	678	674	667	645		-1.1
																																			A8	2374	1152	726	656	652	634	554		-3.4		negative control
																																			A9	2802	1119	725	663	658	653	617		-1.53333
																																			A10	1933	1573	2039	2977	4148	5356	6466		116.3
																																			A11	2322	2150	2526	3348	4580	5904	7116		125.6			not used
																																			A12	2202	1750	2251	2885	3502	3929	4219		44.4667
																																			B7	2124	1409	1349	1798	2742	3670	4356		85.2667
																																			B8	1988	1509	1371	1723	2605	3695	4725		100.067		
																																			B9	1597	1346	1314	1737	2643	3691	4649		97.0667
																																			C7	1722	1794	2629	4194	6241	8148	9871		189.233
																																			C8	2299	1869	2223	3490	5390	7514	9743		208.433		FAT10+NUB1
																																			C9	1586	1785	3446	6050	8638	10677	11775		190.833
																																			D7	1842	1599	1393	1542	2186	3005	3570		67.6
																																			D8	1885	1474	1350	1579	2209	3020	3577		66.6		USE1
																																			D9	1621	1241	1308	1752	2523	3272	3693		64.7
																																			E7	1759	1475	1318	1510	1961	2300	2537		34.2333
																																			E8	1869	1456	1377	1459	1751	2117	2332		29.1		USE1+NUB1
																																			E9	1905	1450	1624	2190	2872	3734	4835		88.1667
																																			F7	1021	970	1332	1908	2554	3042	3382		49.1333
																																			F8	1422	1257	1352	1862	2792	4024	5268		113.533		USE1-FAT10
																																			F9	1448	1441	1987	2991	4235	5345	6267		109.2
																																			G7	1797	1732	2849	4819	7079	9066	10845		200.867
																																			G8	1525	1468	1599	2607	4229	6234	7934		177.567		USE1-FAT10+NUB1
																																			G9	1736	1542	2187	3516	5152	6963	8316		160
		slope					negative control									FAT10+NUB1			USE1			USE1+NUB1			USE1-FAT10			USE1-FAT10+NUB1			USE1-FAT10 2				H7	1422	1296	1472	2111	3102	3666	3965		61.8
							-1.1	-3.4	-1.53333				85.2667	100.067	97.0667	189.233	208.433	190.833	67.6	66.6	64.7	34.2333	29.1	88.1667	49.1333	113.533	109.2	200.867	177.567	160	61.8	47.4333	42.1667		H8	1735	1282	1316	1810	2422	2907	3233		47.4333		USE1-FAT10 2
																																			H9	1396	1219	1522	2171	2895	3207	3436		42.1667
		transform														FAT10 & NUB1L			USE1			USE1 & NUB1L			USE1-FAT10			USE1-FAT10 & NUB1L			USE1-FAT10 2
													90.5807	106.303	103.116	201.027	221.423	202.726	71.813	70.7507	68.7322	36.3668	30.9136	93.6614	52.1954	120.609	116.006	213.385	188.633	169.972	65.6515	50.3895	44.7946

## Sheet: Fig.3B
Measurment AQ1 5 samples each																																										Cycle Nr.	1	2	3	4	5	6	7
																																										Time [s]	0	600	1200	1799.9	2399.9	2999.9	3599.9
																																										Temp. [°C]	26.5	37.1	37.5	37	37	37.3	37.5
																																										A1	3888	1863	1439	1273	1181	1107	1076
																																										A2	3165	2101	1546	1328	1232	1148	1118
																																										A3	3140	2145	1594	1354	1237	1164	1123
																																										A4	2613	1864	1506	1326	1223	1152	1104
																																										A5	3715	1883	1478	1302	1205	1140	1098
																																										B1	1958	2172	1782	1722	1767	1934	2161
																																										B2	3285	2293	1857	1633	1588	1602	1677
																																										B3	2614	2063	1796	1673	1769	1936	2139
																																										B4	2981	2036	1725	1653	1733	1897	2118
																																										B5	2522	1994	1705	1642	1769	1906	2148
																																										C1	3206	2135	2099	2299	2837	3545	4271
																																										C2	2467	2285	2154	2407	2963	3566	4309
																																										C3	2518	2464	2253	2516	3057	3675	4384
																																										C4	2504	2197	2455	2869	3397	4070	4805
																																										C5	2802	2281	2024	2265	2810	3494	4243
																																										D1	2581	2041	1796	1725	1811	1958	2154
																																										D2	2679	2139	1836	1730	1795	1923	2121
																																										D3	2521	2015	1718	1653	1721	1867	2071
																																										D4	2699	2100	1803	1700	1741	1875	2070
																																										D5	2243	2012	1716	1645	1738	1872	2086
																																										E1	2463	2074	1804	1727	1793	1948	2115
																																										E2	3196	2517	2162	2065	2074	2203	2354
																																										E3	3107	2402	2030	1931	1929	2053	2213
		slope			peptide only control										FAT10&NUB1					-synuclein					-synuclein&NUB1					NEDD8					NEDD8 & NUB1							E4	2576	2048	1745	1663	1732	1850	2009
					-6.56667	-7	-7.7	-7.4	-6.8	14.6333		15.5333	15.5	16.8667	65.7333	63.4	62.2667	64.5333	65.9333	14.3	13.0333	13.9333	12.3333	14.7	12.9333	9.63333	9.4	11.5333	13.0667	14	12.8333	12.5333	12.6667	15.3333	14.1333	14.2333	11.6	17.3	12.2333			E5	2761	2081	1781	1713	1777	1925	2105
																																										F1	2375	2014	1770	1744	1822	1970	2164
																																										F2	2659	2255	1965	1876	1927	2052	2261
																																										F3	2490	2138	1838	1761	1804	1931	2137
		transform													FAT10 & NUB1L					-synuclein					-synuclein & NUB1L					NEDD8					NEDD8 & NUB1L							F4	2610	2087	1824	1757	1797	1962	2137
										93.6054		99.3624	99.1492	107.891	420.478	405.552	398.303	412.802	421.757	91.4732	83.3706	89.1277	78.8929	94.0319	82.731	61.6218	60.1292	73.7755	83.5839	89.5542	82.0913	80.1723	81.0252	98.0831	90.407	91.0467	74.202	110.663	78.2532			F5	2395	1950	1724	1687	1793	1950	2147
																																										G1	2736	1983	1759	1763	1840	2009	2187
																																										G2	2540	2068	1792	1748	1842	1983	2175
																																										G3	2895	2217	1884	1815	1877	2010	2163
																																										G4	2841	2213	1904	1884	2004	2198	2403
																																										G5	2550	2041	1766	1729	1817	1940	2096
[truncated: 5 more columns]

## Sheet: Fig.3C
Cycle Nr.	1	2	3	4	5	6	7
Time [s]	0	600	1200	1800	2400	3000	3599.9
Temp. [°C]	30.7	37.2	37.1	37	36.9	36.9	37.1
A1	2293	962	745	467	387	362	352		-3.83333
A2	2174	994	757	733	713	704	693		-1.33333	negative control
A3	2144	927	750	714	580	403	359		-11.8333
B1	1930	1218	1396	2079	2729	3079	3311		41.0667
B2	1915	1187	1295	1872	2477	2775	3001		37.6333	proteasome
B3	1749	1198	1274	1911	2682	3508	4337		80.8667
C1	1725	1538	2244	3495	4812	5852	6322		94.2333
C2	1914	1590	2111	3254	4682	5694	6312		101.933	NUB1+FAT10
C3	1681	1522	1975	3056	4448	5173	5619		85.4333
D1	2042	1772	2139	2992	3666	3751	3817		27.5
D2	1735	1323	1461	1929	2684	3283	3772		61.4333	NUB1dUBL
D3	1529	1188	1585	1955	3390	3249	3531		52.5333
E1	1780	1899	1889	2607	3390	4029	4006		46.6333
E2	2078	1877	1865	2275	2792	3020	3231		31.8667	NUB1dUBL+FAT10
E3	1907	1661	1965	2531	2966	3213	3384		28.4333
F1	1701	1365	1654	2455	3088	3355	3581		37.5333
F2	1915	1465	1507	1985	2476	2742	2952		32.2333	NUB1dUBA
F3	2367	1658	1732	1916	2002	2243	2274		11.9333
G1	1676	1494	1697	2272	2613	2829	3011		24.6333
G2	1878	1426	1646	2249	2780	3039	3231		32.7333	NUB1dUBA+FAT10
G3	1760	1471	1748	2522	2900	3127	3034		17.0667
			slope				negative control			proteasome			NUB1+FAT10			NUB1dUBL			NUB1dUBL+FAT10			NUB1dUBA			NUB1dUBA+FAT10
							-3.83333	-1.33333	-11.8333	41.0667	37.6333		94.2333	101.933	85.4333	27.5	61.4333	52.5333	46.6333	31.8667	28.4333	37.5333	32.2333	11.9333	24.6333	32.7333	17.0667
			transform				negative control						FAT10 & NUB1L			NUB1LUBL			FAT10 & NUB1LUBL			NUB1LUBA			FAT10 & NUB1LUBA
							-9.74163	-3.38839	-30.0719	104.363	95.6374		239.475	259.043	217.111	69.8856	156.12	133.503	118.509	80.9827	72.2575	95.3833	81.9144	30.3261	62.6006	83.1851	43.3715

## Sheet: Fig.3E
Measurement starts at BA2
			slope		control negativ			NUB1cyc-GFP+FAT10GFP			proteasome			FAT10+NUB1cycGFP			FAT10+NUB1			NUB1+FAT10cyc-GFP			Ub-GFP			NUB1+FAT10GFP			FAT10-cyc-GFP			ODC			FAT10cyc-GFP+NUB1cyc-GFP			Antizyme			NUB1cyc-GFP			ODC+Antizyme			FAT10GFP
					-6.8	-6.4	-8	45.7	46.4	50.8	46.8333	24.0667	48.8667	41.0667	45.9	53.0333	151.467	157.5	171.233	327	292	295.433	61.3333		62.0667	231.467	243.867	251.267		48.4	50.3667		45.4	45.8667	51.8	51.1333	49.7333	49.5667	50.1667	54.1667	46.7	42.0667	48	38.3333	20.2333	49.7667	44.8667		47.8333
			transform		control negativ			FAT10GFP + NUB1L-UBL-GFPcytb						FAT10+NUB1L-UBL-GFPcytb			FAT10+NUB1L			NUB1L+FAT10-GFP			Ub-GFP			NUB1L+FAT10GFP			FAT10-GFP			ODC			FAT10-GFP+NUB1L-UBL-GFPcytb			Antizyme			NUB1L-UBL-GFPcytb			ODC+Antizyme			FAT10GFP
					-17.0331	-16.0312	-20.039	114.473	116.226	127.248	117.311	60.2839	122.405	102.867	114.974	132.842	379.405	394.517	428.918	819.093	731.423	740.023	153.632		155.469	579.794	610.855	629.391		121.236	126.162		113.721	114.89	129.752	128.083	124.576	124.158	125.661	135.681	116.978	105.372	120.234	96.0201	50.6819	124.659	112.385		119.816

## Sheet: Fig.3F
Fig. 3F
measurments			negative control						FAT10+NUB1			NUB1p21FAT10			NUB1p21FAT10 only
			-7.13333	-1.5	-6.33333	19.9333	37.9333	34.0333	77.9	73.6	73.4333	32.9667	34.9	37.6667		-5.46667	-3.03333
Transform						FAT10+NUB1			NUB1p21FAT10
			65.0778	123.844	111.111	254.326	240.287	239.743	107.629	113.941	122.973
Cycle Nr.	1	2	3	4	5	6	7
Time [s]	0	600	1200	1800	2400	3000	3599.9
Temp. [°C]	31	37	37.1	37.1	37.1	37	37
A1	2218	1613	1403	1264	1173	1105	1050	-7.13333
A2	1681	941	793	723	696	681	678	-1.5	negative control
A3	2492	1954	1726	1592	1502	1445	1402	-6.33333
B1	2487	2104	1995	2037	2183	2385	2635	19.9333
B2	2653	2060	1987	2167	2466	2854	3305	37.9333	
B3	2260	1919	1846	1986	2247	2587	3007	34.0333
B4	2354	2188	2309	2686	3381	4195	5023	77.9
B5	2581	2210	2296	2766	3488	4240	4974	73.6	FAT10+NUB1
B6	2811	2567	2633	3126	3849	4603	5329	73.4333
B7	2729	2087	1950	2132	2420	2751	3121	32.9667
B8	2159	1982	1976	2182	2488	2842	3229	34.9	NUB1p21FAT10
B9	2332	2072	2088	2339	2674	3059	3469	37.6667
B10	2583	1964	1822	1915	2088	2297	2525	20.3333
B11	3120	2463	2014	1818	1727	1686	1654	-5.46667	NUB1p21FAT10 only
B12	2081	1556	1341	1252	1207	1179	1161	-3.03333
