# Supplementary material for: FAT10 and NUB1L cooperate to activate the 26S proteasome
Source: Life Sci Alliance. 2023 May 15;6(8):e202201463. doi: 10.26508/lsa.202201463 (PMC10185811; doi:10.26508/lsa.202201463)
Supplement: Supplementary file 3 [file LSA-2022-01463_SdataF5.xlsx]

## Sheet: Fig.5c
Fig.5c
		slope								FAT10+NUB1
					C4			19.8333	18.7333		27.4	47.5667
					USP14-		28.6333	30.4667	32.1667	75	71.5	50.4333
		Transform								FAT10+NUB1L
					C4			102.87	97.1646		142.116	246.715
					USP14-/-		94.1198	100.146	105.734	246.53	235.026	165.778
Cycle Nr.	1	2	3	4	5	6	7
Time [s]	0	600	1200	1800	2400	3000	3599.9
Temp. [°C]	37	37.2	37.2	37	37.2	37	37.2
A1	4574	2755	933	640	585	531	448	-6.4
A2	3175	1916	1646	1504	1429	1388	1358	-4.86667	negative control
A3	3260	1831	1510	1157	775	473	446	-23.7
B1	2803	2042	1558	1081	1111	1164	1251	5.66667
B2	3416	2175	1933	1983	2131	2340	2578	19.8333	
B3	2917	2026	1830	1877	2014	2215	2439	18.7333
B4	2497	1946	1441	1346	1485	1643	1812	15.5333
B5	3609	2723	2801	3060	3509	3721	3882	27.4		FAT10+NUB1
B6	3125	2348	2398	2756	3217	3708	4183	47.5667
C1	2976	2008	1994	2168	2431	2715	3027	28.6333
C2	2571	1928	1861	2019	2275	2594	2933	30.4667	
C3	3127	2116	2026	2170	2440	2778	3135	32.1667
C4	3218	2690	2805	3281	4063	4790	5531	75
C5	3129	2600	2852	3428	4153	4884	5573	71.5	FAT10+NUB1
C6	2833	2420	2644	2893	3350	3918	4406	50.4333
