# Supplementary material for: FAT10 and NUB1L cooperate to activate the 26S proteasome
Source: Life Sci Alliance. 2023 May 15;6(8):e202201463. doi: 10.26508/lsa.202201463 (PMC10185811; doi:10.26508/lsa.202201463)
Supplement: Supplementary file 4 [file LSA-2022-01463_SdataFS2.xlsx]

## Sheet: Tabelle1
		Fig. S2
		for Sic 1
		time in min		0	5	10	20
		rel. Amount in %		120	50	25	0
		control		100	36	42	16
		FAT10/NUB1L		100	86	83	31
		for poly P53
		time in min		0	5	10	20
		rel amount in %		120	50	25	0
		control		100	60	20	2
		FAT10/NUB1L		100	80	50	18
